# Supplementary material for: Oral Problems in Oncology Patients Undergoing Chemotherapy for Solid Tumors: A Prospective Observational Study
Source: Cancers (Basel). 2023 Dec 29;16(1):176. doi: 10.3390/cancers16010176 (PMC10778343; doi:10.3390/cancers16010176)
Supplement: Supplementary file 1 [file cancers-16-00176-s001.zip]

Archive with 1 entries (1 files):
- cancers-2746703-supplementary.pdf
